# Supplementary material for: Network-constrained Random Lasso for biologically interpretable gene network inference across unequal sample sizes
Source: PLoS One. 2026 Mar 31;21(3):e0344198. doi: 10.1371/journal.pone.0344198 (PMC13038114; doi:10.1371/journal.pone.0344198)
Supplement: S1 File — This file provides the supplementary results of Monte Carlo Simulation. (XLSX) [file pone.0344198.s001.xlsx]

## Sheet: Sheet1
				True positve rate		True negative rate		Accurcay		MSE		FDR
Situation	Sigma	#TFs	SN	netRL CI	netRL PM	netRL CI	netRL PM	netRL CI	netRL PM	netRL CI	netRL PM	netRL CI	netRL PM
1	1	10	1	0.687273	0.909545	0.989394	0.88	0.838333	0.894773	68.432	43.7733	0.240168	0.0932084
			2	0.449091	0.721818	0.983636	0.809091	0.716364	0.765455	58.7375	45.1994	0.203791	0.083194
			3	0.664545	0.9	0.990303	0.887273	0.827424	0.893636	81.295	50.4508	0.253029	0.101289
			4	0.432273	0.699545	0.982121	0.806061	0.707197	0.752803	70.5461	55.7126	0.366311	0.271532
		20	1	0.642727	0.893182	0.989205	0.877386	0.815966	0.885284	90.434	64.3126	0.265339	0.108533
			2	0.465909	0.723636	0.980682	0.820682	0.723295	0.772159	62.3013	51.5104	0.235859	0.097369
			3	0.624091	0.887727	0.987045	0.885795	0.805568	0.886761	93.2388	67.701	0.275805	0.11249
			4	0.447727	0.694091	0.978977	0.822614	0.713352	0.758352	70.9893	63.9621	0.360668	0.27107
	3	10	1	0.599091	0.869545	0.987576	0.869697	0.793333	0.869621	98.5587	61.8707	0.288739	0.130435
			2	0.405455	0.704091	0.980909	0.780303	0.693182	0.742197	78.2588	60.7205	0.254472	0.121216
			3	0.609545	0.864545	0.987273	0.868485	0.798409	0.866515	106.051	68.4639	0.283405	0.134923
			4	0.389091	0.689091	0.979394	0.783333	0.684242	0.736212	91.0373	69.8849	0.384146	0.284132
		20	1	0.590455	0.871818	0.985682	0.863977	0.788068	0.867898	127.431	87.2056	0.293533	0.129195
			2	0.43	0.696364	0.979545	0.812727	0.704773	0.754545	70.416	60.6436	0.2643	0.114821
			3	0.608636	0.867727	0.987955	0.871932	0.798295	0.86983	127.544	92.6119	0.283737	0.131719
			4	0.391818	0.685455	0.975455	0.795114	0.683636	0.740284	84.9639	70.7899	0.384041	0.283461
2	1	10	1	0.44619	0.79	0.99381	0.930476	0.72	0.860238	335.059	172.592	0.357846	0.184134
			2	0.312619	0.624286	0.985397	0.868095	0.649008	0.74619	145.105	92.0314	0.331072	0.168836
			3	0.450238	0.781905	0.993175	0.930159	0.721706	0.856032	381.713	199.337	0.356309	0.189936
			4	0.301667	0.609762	0.985397	0.864444	0.643532	0.737103	174.826	116.03	0.414754	0.311025
		20	1	0.460238	0.835238	0.995893	0.913274	0.728065	0.874256	324.936	179.054	0.351486	0.152835
			2	0.32119	0.661429	0.988155	0.855357	0.654673	0.758393	164.47	117.667	0.323799	0.138
			3	0.445714	0.81381	0.993452	0.904286	0.719583	0.859048	500.535	279.725	0.358126	0.170742
			4	0.301905	0.643333	0.986964	0.853512	0.644435	0.748423	206.312	152.41	0.414285	0.294722
	3	10	1	0.439048	0.779048	0.992857	0.92619	0.715952	0.852619	349.833	185.662	0.361017	0.192611
			2	0.296905	0.608095	0.985079	0.855873	0.640992	0.731984	162.369	104.2	0.332283	0.177077
			3	0.44	0.770238	0.992222	0.928413	0.716111	0.849325	396.755	213.522	0.360773	0.198383
			4	0.290476	0.599048	0.98381	0.857302	0.637143	0.728175	194.549	127.128	0.41901	0.318658
		20	1	0.42381	0.797857	0.992143	0.898274	0.707976	0.848065	404.866	230.888	0.36739	0.183697
			2	0.315238	0.665238	0.986548	0.856726	0.650893	0.760982	181.369	139.237	0.344754	0.169656
			3	0.425714	0.779048	0.992976	0.904881	0.709345	0.841964	478.699	286.441	0.366426	0.196257
			4	0.299048	0.653571	0.987202	0.848393	0.643125	0.750982	206.111	149.111	0.415218	0.289942
